# Supplementary material for: Potential Causal Association Between Atrial Fibrillation/Flutter and Primary Open-Angle Glaucoma: A Two-Sample Mendelian Randomisation Study
Source: J Clin Med. 2024 Dec 16;13(24):7670. doi: 10.3390/jcm13247670 (PMC11678446; doi:10.3390/jcm13247670)
Supplement: Supplementary file 1 [file jcm-13-07670-s001.zip]

Archive with 1 entries (1 files):
- jcm-3247834-supplementary.xlsx
