# Supplementary material for: Potential Causal Association Between Atrial Fibrillation/Flutter and Primary Open-Angle Glaucoma: A Two-Sample Mendelian Randomisation Study
Source: J Clin Med. 2024 Dec 16;13(24):7670. doi: 10.3390/jcm13247670 (PMC11678446; doi:10.3390/jcm13247670)
Supplement: Supplementary file 1 [file jcm-13-07670-s001.zip › jcm-3247834-supplementary.xlsx]

## Sheet: STable1
	Supplementary Table S1. List of SNPs used as IVs in univariate MR analysis.
	SNP	Chr	Position	Effect Allele	Other Allele	Nearby Gene	Effect Allele Frequency	Beta	SE	P-value	F
	rs880315	1	10736809	C	T	CASZ1	0.412333	0.0932627	0.00995836	7.58578e-21	151.832
	rs11581262	1	21976016	T	C	HSPG2;CELA3B	0.188963	-0.0720088	0.0126361	1.20767e-08	57.8502
	rs597205	1	111870400	C	T	KCND3	0.183511	0.08655	0.0125547	5.43125e-12	80.3094
	rs12145374	1	111937914	C	A	KCND3	0.16613	-0.109769	0.0132818	1.40088e-16	122.081
	rs78669708	1	147907615	G	A	GJA8	0.0511219	-0.139341	0.0228367	1.0499e-09	69.4567
	rs2335249	1	154742838	C	T	KCNN3	0.566586	0.0642508	0.00992749	9.67164e-11	73.3467
	rs11264280	1	154890476	T	C	KCNN3;PMVK	0.359906	0.139426	0.0101584	7.18125e-43	321.306
	rs72700103	1	170211202	C	A	LINC01681	0.0964796	0.110151	0.0163903	1.81092e-11	75.2086
	rs4656755	1	170324333	A	G	LINC01142;GORAB-AS1	0.268282	0.092028	0.0109843	5.37774e-17	119.215
	rs2275354	1	203067629	C	T	PPFIA4	0.641701	-0.0792142	0.010197	7.9506e-15	103.824
	rs2278320	2	37877167	C	T	LINC00211;RMDN2	0.1941	0.0691024	0.0124276	2.69147e-08	53.5662
	rs2723065	2	65052280	G	A	SLC1A4;CEP68	0.342095	-0.0771557	0.010357	9.36052e-14	97.1999
	rs2288327	2	178546938	G	A	TTN-AS1	0.167988	0.115181	0.0129394	5.50554e-19	132.15
	rs295149	2	200310521	T	C	SPATS2L	0.368503	-0.0557095	0.010165	4.24014e-08	52.3096
	rs7650482	3	12800305	G	A	CAND2	0.610305	0.086663	0.0100844	8.41395e-18	129.469
	rs3922843	3	38582852	G	A	SCN5A	0.770677	-0.0674638	0.0116771	7.58525e-09	57.7436
	rs6801957	3	38725824	C	T	SCN10A	0.548212	0.063162	0.00987488	1.59254e-10	71.4605
	rs7652296	3	89538112	G	A	EPHA3;NONE	0.495869	-0.0612115	0.00978484	3.95622e-10	67.6754
	rs13063024	3	111859198	T	C	PHLDB2	0.647907	0.0655415	0.010303	1.99931e-10	71.0331
	rs11922153	3	179454805	G	A	GNB4;ACTL6A	0.110273	0.086296	0.0155886	3.09721e-08	52.1617
	rs12509595	4	80261400	C	T	PRDM8;FGF5	0.312933	0.0713132	0.0105761	1.55274e-11	78.6293
	rs7699969	4	109655667	A	G	MCUB	0.499268	-0.0623761	0.00976718	1.69957e-10	70.2746
	rs77035786	4	109735232	T	G	PLA2G12A;CFI	0.0881533	0.107534	0.0171887	3.94712e-10	66.0992
	rs976568	4	110629565	T	G	PITX2	0.596399	-0.145886	0.00995275	1.20005e-48	368.255
	rs17042059	4	110720030	A	G	PITX2;MIR297	0.143046	0.433117	0.0134615	1e-200	1563.34
	rs6838973	4	110844339	T	C	PITX2;MIR297	0.497912	-0.182538	0.00977201	7.24436e-78	601.752
	rs58721068	4	147466549	G	A	MIR548G;EDNRA	0.125556	0.09515	0.014659	8.53297e-11	70.9107
	rs12646050	4	173713110	G	A	HAND2-AS1;LINC02269	0.168656	-0.083334	0.013139	2.2611e-10	71.0055
	rs7731963	5	385899	C	A	AHRR	0.607128	-0.0570948	0.0100504	1.34014e-08	56.056
	rs2289279	5	72246376	C	T	MRPS27	0.172718	-0.0720647	0.0130259	3.15878e-08	54.0412
	rs72809658	5	114989394	A	C	LOC101927078;TRIM36	0.308479	-0.0611476	0.0106534	9.48244e-09	57.8558
	rs4585506	5	128706839	T	C	FBN2;SLC27A6	0.391556	-0.0555943	0.0100778	3.45804e-08	53.3081
	rs529526	5	138107797	C	T	WNT8A;NME5	0.287547	0.0996393	0.0108036	2.89534e-20	145.849
	rs3776299	5	143128086	A	G	ARHGAP26	0.505201	0.060629	0.00983056	6.94225e-10	66.3923
	rs10515522	5	143378829	C	T	NR3C1	0.1943	0.0778177	0.0123089	2.58077e-10	67.9183
	rs359477	5	173878429	C	T	LINC01485;CPEB4	0.467288	-0.0566972	0.00984217	8.37992e-09	57.8491
	rs59430691	6	16414322	A	G	ATXN1	0.104701	-0.118095	0.0162307	3.43875e-13	95.9262
	rs9383377	6	18378276	A	C	DEK;RNF144B	0.31158	0.0666392	0.0105887	3.10556e-10	68.5171
	rs2596534	6	31477568	C	T	HCG26;MICB-DT	0.481416	-0.059067	0.00982551	1.83709e-09	62.9523
	rs3176323	6	36679072	C	T	CDKN1A	0.290043	-0.0681225	0.0108825	3.85398e-10	69.3764
	rs11758026	6	122110883	C	T	GJA1;HSF2	0.28537	-0.0791855	0.0108894	3.54813e-13	92.9194
	rs10455872	6	160589086	G	A	LPA	0.0459547	0.141289	0.0231834	1.09845e-09	61.7762
	rs10257093	7	859806	T	C	SUN1	0.484234	0.069928	0.00979083	9.18544e-13	88.1978
	rs6977358	7	14358461	A	G	DGKB	0.684877	-0.0591214	0.0105745	2.25829e-08	54.2936
	rs2023843	7	27203602	T	C	HOTTIP	0.903868	0.12185	0.016958	6.70039e-13	94.7394
	rs3807989	7	116546187	G	A	CAV1	0.571057	0.11481	0.00993503	6.87543e-31	233.905
	rs118141669	7	128628009	T	C	METTL2B;LINC01000	0.0919649	0.118968	0.0168167	1.50141e-12	83.9152
	rs35783704	8	104954030	A	G	LRP12;ZFPM2	0.154904	-0.0882409	0.013647	1.00665e-10	74.4011
	rs10738610	9	22123767	C	A	CDKN2B-AS1;DMRTA1	0.417827	0.0698181	0.00994686	2.23306e-12	85.4938
	rs10993418	9	94969974	A	G	AOPEP	0.350792	0.0680619	0.0102597	3.26889e-11	75.9491
	rs579459	9	133278724	T	C	ABO;SURF6	0.778896	-0.0698703	0.0117702	2.91702e-09	60.3273
	rs11013065	10	18222938	C	A	CACNB2	0.614736	-0.0565243	0.0100681	1.97483e-08	54.5456
	rs2296610	10	20868692	T	G	NEBL	0.0494499	0.125803	0.0224801	2.19129e-08	52.6575
	rs6537497	10	49096953	G	A	VSTM4	0.378222	-0.0601071	0.0101321	2.98607e-09	61.5378
	rs148717811	10	67581094	C	T	CTNNA3	0.216188	0.0822431	0.0118772	4.37623e-12	82.1284
	rs147790633	10	73687824	C	T	BMS1P4-AGAP5	0.146594	-0.107789	0.013977	1.23965e-14	106.358
	rs143073999	10	79362726	A	C	PPIF;ZCCHC24	0.0538145	-0.126491	0.0221868	1.18965e-08	59.9657
	rs11598047	10	103582915	G	A	NEURL1	0.0944571	0.134902	0.0165396	3.45382e-16	110.263
	rs7093473	10	103775573	C	T	SH3PXD2A	0.122308	0.131185	0.0148097	8.14517e-19	131.114
	rs3813879	11	3854752	T	G	STIM1	0.694917	0.0630305	0.0107132	4.01763e-09	61.1074
	rs76403033	11	128899492	A	C	KCNJ5	0.0979605	0.137694	0.0163726	4.09921e-17	118.645
	rs7312625	12	114362169	A	G	TBX5	0.695172	0.099843	0.0107055	1.09623e-20	153.624
	rs4767280	12	114926148	T	C	TBX3;MED13L	0.434397	0.061072	0.00993463	7.87717e-10	66.1146
	rs6488930	12	124337517	G	A	NCOR2	0.288123	0.0729168	0.0108609	1.89758e-11	78.3626
	rs2145587	14	32512278	A	G	AKAP6	0.375983	0.0561723	0.0101223	2.86708e-08	53.3554
	rs1255984	14	64187713	G	A	SYNE2	0.522	-0.0660273	0.00983803	1.92708e-11	78.5493
	rs11622638	14	76962964	A	G	LINC01629	0.576354	-0.0690921	0.0100096	5.10505e-12	84.0561
	rs11636535	15	73389307	C	T	HCN4;REC114	0.29278	0.0872425	0.0107432	4.63554e-16	113.139
	rs9806680	15	80325456	C	T	LINC00927	0.0943128	0.109548	0.0166146	4.29635e-11	72.8914
	rs143802537	16	1937711	A	G	MSRB1	0.013322	0.323242	0.0413669	5.5386e-15	93.3138
	rs9928094	16	53765993	G	A	FTO	0.427463	0.0615575	0.00988348	4.71444e-10	66.8974
	rs59831429	16	72721676	C	T	LINC01572;ZFHX3	0.0862957	0.117697	0.0172981	1.01719e-11	77.5458
	rs12932445	16	73035989	C	T	ZFHX3	0.232081	0.171763	0.0114864	1.47435e-50	373.616
	rs216198	17	2298441	T	C	SMG6	0.631638	-0.0686977	0.0101119	1.09245e-11	79.0819
	rs17608766	17	46935905	C	T	GOSR2	0.175502	0.107913	0.0128169	3.7792e-17	120.235
	rs6504403	17	66205694	T	G	CEP112;APOH	0.829597	-0.0705695	0.0129344	4.87057e-08	50.4485
	rs9953366	18	48947822	C	T	SMAD7	0.632876	0.059563	0.0102372	5.94484e-09	59.7147
	rs3746159	19	2210270	T	C	DOT1L	0.121385	0.0892876	0.0150323	2.85496e-09	60.6961
	rs167479	19	11416089	G	T	RGL3	0.573364	0.0736229	0.00995453	1.40443e-13	95.9691
	rs117095708	19	47698361	G	T	BICRA	0.0582841	-0.121792	0.0211043	7.88152e-09	59.8761
	rs57737990	19	49922594	A	G	IL4I1;NUP62	0.454242	0.0553274	0.00987464	2.10693e-08	54.7781
	rs117831371	19	50439781	T	C	MYBPC2	0.0222842	0.280581	0.0321071	2.35396e-18	117.712
	rs73306876	20	59164774	G	A	SLMO2-ATP5E;ZNF831	0.16704	0.0806368	0.0131456	8.56387e-10	64.7468
	rs2834618	21	34746814	G	T	LINC01426	0.114466	-0.0859046	0.0156305	3.88571e-08	54.6474
	rs4818018	21	39322146	T	C	BRWD1-AS1	0.559952	-0.0560335	0.00988727	1.45121e-08	55.8291

## Sheet: STable2
	Supplementary Table S2. Multivariate MR-IVW analysis with minimised Q statistics
	Exposure	Odds ratio (95% CI)
	Atrial fibrillation and flutter	1.38 (1.02, 2.05)
	Hypertension	1.05 (0.69, 1.74)
	Autoimmune hyperthyroidism	1.04 (0.81, 1.25)
	Sleep apnoea	0.62 (0.27, 1.59)
	Alcohol use disorder, ICD-based	1.03 (0.43, 1.56)

## Sheet: STable3
	Supplementary Table S3. Summary of intraocular pressure data
	Traits	Data source	No. of participants	Population	No. of Variants	Reference
	Intraocular pressure	International Glaucoma Genetics consortium (IGGC)	31269	European	16041358	PMID: 31798171

## Sheet: STable4
	Supplementary Table S4. Univariate MR results of the causal effects of AF/L on intraocular pressure
	Methods	Number of instruments	β (95% CI)	P-value
	IVW	84	0.011 (-0.077, 0.098)	0.814045
	Weighted median	84	-0.157 (-0.283, -0.031)	0.0149232
	MR-Egger	84	0.001 (-0.200, 0.201)	0.995966
	MR-Egger (SIMEX)	84	-0.001 (-0.215, 0.214)	0.996242

## Sheet: STable5
	Supplementary Table S5. Multivariable MR results of the causal effects of AF/L on intraocular pressure
				IVW			MR-Egger			IVW with minimised Q statistic
	Model	Exposures	Conditional F	β (95% CI)	P-value		β (95% CI)	P-value		β (95% CI)
	Model 1	Atrial fibrillation and flutter	23.3428	0.013 (-0.087, 0.113)	0.793901		-0.017 (-0.086, 0.052)	0.6325		-0.029 (-0.203, 0.154)
		Hypertension	15.6047	-0.001 (-0.151, 0.148)	0.98448		0.102 (-0.051, 0.256)	0.191213		-0.32 (-1.023, 0.043)
		Autoimmune hyperthyroidism	4.03296	-0.017 (-0.086, 0.052)	0.632019		0.024 (-0.104, 0.152)	0.712859		-0.016 (-0.17, 0.098)
		Sleep apnoea	3.33921	-0.051 (-0.353, 0.251)	0.7416		0.013 (-0.173, 0.2)	0.887749		0.579 (0.05, 1.511)
		Alcohol use disorder, ICD-based	3.16785	0.104 (-0.049, 0.257)	0.182079		-0.049 (-0.352, 0.255)	0.753206		0.126 (-0.561, 0.291)
	Model 2	Atrial fibrillation and flutter	22.2441	0.018 (-0.082, 0.119)	0.719323		0.011 (-0.092, 0.115)	0.828216		-0.019 (-0.194, 0.17)
		Hypertension	29.8333	-0.012 (-0.150, 0.127)	0.868529		-0.068 (-0.316, 0.180)	0.589212		-0.22 (-0.761, 0.083)
